# Supplementary material for: Integration, heterochrony, and adaptation in pedal digits of syndactylous marsupials
Source: BMC Evol Biol. 2008 May 25;8:160. doi: 10.1186/1471-2148-8-160 (PMC2430710; doi:10.1186/1471-2148-8-160)
Supplement: Additional file 1 — Raw morphometric data. Raw morphometric data [file 1471-2148-8-160-S1.xls]

## Sheet: RawData
	Common names	Accession numbers	Length Mt II	Length Mt III	Length Mt IV	Length Mt V	L Pr II	Length Pr III	Length Pr IV	Length Pr V	Length Int II	Length Int III	Length Int IV	Length Int V	Mid Mt II	Mid Mt III	Mid Mt IV	Mid Mt V	Mid Pr II	Mid Pr III	Mid Pr IV	Mid Pr V	Mid Int II	Mid Int III	Mid Int IV	Mid Int V
DIPROTODONTIA
Petauroidea
Hemibelideus lemuroides	Lemuroid ringtail possum	AUM525, AMNH 65480	10.68	11.6925	11.9925	10.315	7.8975	7.875	12.1	11.4725	4.9175	5.1275	6.455	5.92	1.28	1.145	1.94	2.3875	1.2225	1.2225	2.0075	1.8525	1.2225	1.4325	1.84	1.63
Petaurus norfolcensis	Squirrel glider	AUM 36038, AUM 31571	7.13	7.91	8.25	7.37	5.55	6.31	7.09	7.55	3.08	3.64	4.84	4.83	0.84	0.91	1.17	1.07	0.92	0.91	1.24	1.11	0.96	0.82	1.05	0.96
Petauroides volans	Greater glider	UNSW, SAM M 2943	11.69	12.06	12.75	11.86	9.83	9.99	13.21	14.03	6.26	6.2	7.64	8.6	1.55	1.37	2.58	2.77	1.59	1.48	2.45	2.27	1.4	1.36	2.09	2.19
Pseudocheirus peregrinus	Common ringtail possum	SAM M 1647, AUM 1060	10.06	10.27	11.12	10.43	8.01	7.85	12.23	11.17	4.75	4.64	6.77	6.69	1.4	1.16	2	2.38	1.3	1.37	2.05	1.86	1.21	1	1.59	1.7
Pseudocheirus canescens	Lowland Ringtail possum		9.25	9.38	10.65	9.75	7.36	7.54	10.29	10.25	3.95	4.07	5.82	5.56	1.25	1.17	1.92	2.41	1.27	1.39	2.04	1.93	1.67	1.19	1.87	1.87
Pseudochirops archeri	Green possum	AUM 148, AUM 522	9.73	10.61	12.85	11.82	9.37	9.28	12.27	12.4	4.81	5.04	7.32	7.4	1.89	1.46	2.82	3.27	1.94	1.69	2.66	2.78	1.72	1.62	2.51	2.68
Acrobates pygmaeus	Feathertail glider	AUM 1192, AUM 2949	2.39	2.73	3.13	2.58	1.62	1.68	2.9	2.6	1.44	1.36	2.05	1.87	0.35	0.25	0.41	0.53	0.34	0.34	0.38	0.39	0.33	0.35	0.34	0.35
Phalangeroidea
Trichosurus vulpecula	Brushtail possum	AUM 23626, AUM S 946	16.13	16.81	21.1	19.54	11.57	11.75	16.88	17.41	7.55	8.33	12.29	11.88	2.08	1.83	3.89	4.16	2.24	2.16	4.16	4.03	2.15	1.87	3.52	3.5
Spilocuscus maculatus	Spotted cuscus	AUM 26618; AMNH 182070	17.6456	18.1856	20.6525	19.9081	12.1062	13.2006	19.7787	19.0069	7.46812	7.70375	12.17	12.3562	1.97375	1.72875	3.82187	4.94437	2.9675	2.685	5.30813	5.18875	2.1525	2.40625	1.42	4.76
Phalanger orientalis	Gray cuscus	AM 11250, AMNH157201	11.4925	11.7775	14.055	12.0075	9.25	8.835	13.5925	14.0425	5.245	5.415	8.4325	8.4275	1.5525	1.41	2.8	5.08	1.8775	1.9425	3.9275	3.935	2.015	1.87	2.91	3.0675
Cercartetus nanus	Eastern pygmy possum	AM 17304	2.96	3.37	3.31	3.17	2.13	2.28	3.3	3.36	1.57	2.41	1.65	1.63	0.32	0.34	0.43	0.44	0.42	0.39	0.46	0.36	0.4	0.4	0.41	0.39
Macropodoidea
Dendrolagus lumholtzi	Lumholtz's tree kangaroo	AM S 640, SAM M 7206	31.16	35.08	39.32	36.07	15.48	15.5	21.69	16.77	7.13	7.01	14.71	11	2.83	2.36	7.46	5.2	1.77	1.82	6.73	5.62	1.9	2.33	6.16	5.46
Macropus eugenii	Tammar wallaby	SAM M 2009, SAM M 2936	52.29	51.67	59.34	50.72	12.98	13.12	22.52	14.81	4.57	4.67	13.36	8.04	1.83	1.58	7.07	5.59	1.77	1.61	6.35	5.28	1.78	1.76	6.22	6.07
Wallabia bicolor	Swamp wallaby	MV 13722, MV10744	68.72	74.83	84.72	75.24	20	20.56	36.66	23.34	7.39	7.51	22.45	13.08	2.84	2.71	10.09	8.93	2.19	2.18	9.92	8	2.34	2.41	10.45	10.27
Lagorchestes hirsutus	Western hare-wallaby	AUM 37524, AUM 37520	40.9	42.97	49.45	44.53	7.84	9.16	16.86	11.06	2.62	2.42	9.22	5.58	1.12	0.62	4.03	3.38	0.97	0.99	3.52	2.62	0.98	1.16	3.24	3.06
Onychogalea fraenata	Bridled nailtail-wallaby	AUM37128, AUM 18590	47.78	52.94	60.99	55.77	12	12.92	23.59	11.33	3.86	3.73	14.98	5.14	1.65	1.16	7.04	3.99	1.17	1.36	6.37	3.41	1.5	1.36	5.79	4.3
Petrogale penicillata	Brush-tailed rock wallaby	AUM 1219, AUM 1217	46.12	52.07	60.38	53.48	14.51	14.2	25.52	16.65	6.29	5.96	18.87	7.81	2.18	1.51	7.82	5.56	1.53	1.44	6.44	5.34	1.7	1.54	5.18	5.94
Bettongia gaimardi	Eastern bettong	AUM 582, AUM 1682	38.74	41.28	48.49	43.53	10.23	10.26	23.23	12.58	3.78	4.31	12.65	8.96	1.15	1.18	5.1	2.73	0.97	0.84	4.17	1.99	1.3	1.47	4.09	3.34
Bettongia penicillata	Woylie	AUM 37554, AUM 36569	32.09	34.79	40.53	35.25	6.5	6.81	17.98	9.69	2.56	2.38	9.94	4.33	1.01	1.62	4.47	2.73	1.04	0.94	4.06	2.08	1.28	1.3	3.73	2.92
Aepyprymnus rufescens	Rufous bettong	AUM 1308, AUM 1900	46.5	47.94	54.08	48.04	11.68	11.63	23.51	13	3.88	3.92	13.61	6.39	1.05	1.43	6.02	4.23	1.25	1.21	4.9	3	1.48	1.53	5	3.55
Potorous tridactylus	Long-nosed potoroo	AUM 1813, AUM 24058	23.57	26.4	28.56	25.71	8.84	8.78	14.85	10.02	3.03	3.03	8.81	5.63	1.36	1.74	3.71	2.59	1.25	1.06	3.16	2.29	1.08	1.38	3.06	2.92
Hypsiprymnodon moschatus	Musky rat-kangaroo	MV 6724, SAM 11940	17.39	19.35	21.54	19.73	7.52	7.9	11.31	9.13	2.89	2.94	5.97	4.59	1.1	1.01	2.26	2.01	0.93	0.81	2.06	1.74	1.29	1.09	1.86	1.99
Vombatiformes
Vombatus ursinus	Common wombat	SAM M 1757, AUM 1322	18.8	18.13	21.26	16.87	10.37	10.35	10.19	8.35	8.64	8.85	9.41	7.36	3.49	3.44	5.32	9.32	4.57	4.21	5.43	6.87	4.26	3.73	5.93	7.28
Lasiorhinus latifrons	Southern hairy-nosed wombat	SAM M 2107, SAM M 2063	16.15	17.91	19.19	14.75	12.5	11.34	9.62	8.24	11.36	9.38	7.99	6.21	3.69	3.88	6.38	8.4	4.71	5.64	6.28	6.93	4.61	4.91	6.3	6.85
Phascolarctos cinereus	Koala	AUM 481, SAM M 670	21.7	25.27	26.59	22.13	14.78	14.59	15.85	13.17	6.79	6.91	9.03	8.7	2.3	2.24	4.14	4.11	2.48	2.52	5.05	4.46	3.19	2.52	4.76	4.57
Muramura williamsi	Extinct	SAM P 24524
Phascolonus gigas	Extinct	SAM M 670	56.58	57.4	60.17	44.31	42.36	40.82	36.61	26.26	34.37	28.45	23.09	18.55	13.66	14.22	17.68	30.08	14.79	13.07	14.23	19.38	12.25	12	13.15	14.7
Ngapakaldia tedfordi	Extinct	SAM P 13851	34.34	35.99	37.37	33.34	20.24	20.64	23.32	22.71	12.07	12.61	15.49	15.06	4.92	5.11	10.06	14.09	6.54	6.22	11.46	10.76	5.94	5.07	10.28	10.38
Diprotodon optatum	Extinct	SAM P 5121	32.81	50.4	68.26	82.64	20.75	22.47	24.67	29.77	15.48	19.58	16.35	19.69	9.68	10.18	17.41	61.48	7.41	6.6	9.65	15.61	9.46	7.7	10.55	16.92
PERAMELMORPHA
Macrotis lagotis	Bilby	AUM 507, AUM 616	35.27	39.12	45.37	42.83	7.67	7.68	16.93	9.59	2.24	2.19	5.67	2.67	1.3	1.37	4.44	2.69	1.2	0.91	3.31	1.56	1.22	1.34	3.53	1.96
Perameles nasuta	Long-nosed bandicoot	AUM 1074, UNSW	19.3	21.49	27.3	23.66	7.77	7.18	12.68	8.73	1.85	2.15	9.69	6.31	1.28	1.14	4.38	3.71	1.28	1.27	3.75	2.51	1.57	1.44	3.88	3.27
Isoodon obesulus	Southern brown bandicoot	SAM M 2891, AUM 11135	13.55	14.92	18.99	16.62	5.54	5.43	9.64	6.87	1.7	1.76	4.71	3.24	1.19	1.04	3.18	2.39	1.23	1.16	2.88	2.07	1.11	1.11	3.36	2.8
Echymipera kalubu	Common Echymipera	AUM 826	11.39	11.65	13.12	11.59	4.49	4.48	6.77	5.71	1.55	1.54	3.13	2.52	1.38	0.99	3.57	3.34	1.03	1.17	2.94	2.25	1.3	1.25	2.88	2.49
